# Supplementary material for: Comparison of the Anti-Tumour Activity of the Somatostatin Receptor (SST) Antagonist [177Lu]Lu-Satoreotide Tetraxetan and the Agonist [177Lu]Lu-DOTA-TATE in Mice Bearing AR42J SST2-Positive Tumours
Source: Pharmaceuticals (Basel). 2022 Aug 30;15(9):1085. doi: 10.3390/ph15091085 (PMC9506113; doi:10.3390/ph15091085)
Supplement: Supplementary file 1 [file pharmaceuticals-15-01085-s001.zip]

Archive with 1 entries (1 files):
- pharmaceuticals-1812909-supplementary.pdf
